# Supplementary material for: Glypican 6 is a putative biomarker for metastatic progression of cutaneous melanoma
Source: PLoS One. 2019 Jun 14;14(6):e0218067. doi: 10.1371/journal.pone.0218067 (PMC6568403; doi:10.1371/journal.pone.0218067)
Supplement: S2 Table — Each cell lists the Pearson correlation coefficient between the expression level of GPC6 and that of the gene (row) in a TCGA tumor type (column). (XLSX) [file pone.0218067.s004.xlsx]

## Sheet: top200_GPC6_complete_Spearman_r
Gene	ACC	BLCA	BRCA	CESC	CHOL	COAD	DLBC	GBM	HNSC	KICH	KIRC	KIRP	LAML	LGG	LIHC	LUAD	LUSC	MESO	OV	PAAD	PCPG	PRAD	READ	SARC	SKCM	STAD	TGCT	THCA	THYM	UCEC	UCS	UVM	p-value
FBN1|2200	0.075	0.851	0.685	0.726	0.157	0.927	0.492	0.224	0.76	0.125	0.321	0.124	0.208	0.331	0.373	0.557	0.743	0.726	0.502	0.645	0.43	0.539	0.862	0.458	0.537	0.83	0.691	0.353	0.36	0.444	0.268	0.588	0
VCAN|1462	0.153	0.793	0.715	0.779	0.223	0.92	0.711	0.228	0.818	0.032	0.292	0.113	-0.239	-0.124	0.242	0.645	0.745	0.773	0.45	0.598	0.359	0.474	0.845	0.438	0.605	0.781	0.905	0.31	0.176	0.22	0.147	0.6	0
COL3A1|1281	0.241	0.872	0.655	0.756	0.272	0.909	0.807	0.095	0.811	0.166	0.227	0.016	0.184	0.305	0.312	0.672	0.793	0.702	0.518	0.677	0.334	0.527	0.844	0.374	0.513	0.754	0.843	0.289	0.14	0.378	0.181	0.516	0
LUM|4060	0.207	0.801	0.66	0.7	0.194	0.921	0.682	0.066	0.629	-0.002	0.155	0.047	0.257	0.321	0.345	0.464	0.605	0.495	0.381	0.607	0.335	0.476	0.85	0.36	0.556	0.798	0.685	0.271	0.253	0.328	0.132	0.544	0
COL5A1|1289	0.238	0.84	0.667	0.571	0.321	0.853	0.754	0.081	0.715	0.192	0.133	-0.073	0.296	0.252	0.315	0.573	0.715	0.724	0.558	0.552	0.329	0.521	0.797	0.425	0.423	0.707	0.725	0.343	0.033	0.359	0.32	0.437	0
COL1A2|1278	0.151	0.852	0.648	0.747	0.25	0.876	0.829	0.215	0.801	0.082	0.164	-0.024	0.219	0.356	0.294	0.615	0.762	0.732	0.531	0.625	0.323	0.502	0.818	0.416	0.507	0.687	0.777	0.291	0.082	0.341	0.104	0.259	0
THBS2|7058	0.148	0.687	0.701	0.667	0.256	0.884	0.744	0.158	0.643	0.029	0.17	0.185	-0.029	0.327	0.342	0.619	0.765	0.673	0.373	0.55	0.362	0.416	0.801	0.461	0.48	0.681	0.436	0.293	0.269	0.231	0.22	0.493	0
COL5A2|1290	0.131	0.821	0.7	0.691	0.266	0.891	0.785	0.155	0.743	0.162	0.215	-0.092	0.253	0.311	0.154	0.649	0.714	0.754	0.464	0.637	0.216	0.497	0.832	0.379	0.485	0.67	0.818	0.296	0.329	0.296	0.044	0.296	0
PDGFRA|5156	0.067	0.673	0.56	0.672	-0.062	0.792	0.641	0.133	0.627	-0.18	0.161	-0.011	0.165	0.039	0.334	0.523	0.68	0.422	0.475	0.599	0.41	0.505	0.712	0.365	0.565	0.699	0.757	0.263	0.092	0.366	0.363	0.582	0
ANTXR1|84168	0.164	0.729	0.691	0.532	0.312	0.921	0.566	0.081	0.627	0.402	0.245	0.296	0.319	0.009	0.345	0.523	0.643	0.164	0.526	0.557	0.316	0.54	0.87	0.347	0.313	0.782	0.87	0.284	0.066	0.471	0.232	0.218	0
COL1A1|1277	0.249	0.849	0.594	0.731	0.234	0.829	0.83	0.155	0.784	0.175	0.107	0.01	0.296	0.303	0.272	0.548	0.716	0.669	0.52	0.567	0.298	0.453	0.77	0.385	0.434	0.57	0.842	0.276	0.102	0.29	0.234	0.482	0
SPARC|6678	0.174	0.838	0.604	0.733	0.197	0.895	0.726	-0.046	0.751	0.117	0.283	0.16	0.037	0.19	0.245	0.583	0.798	0.688	0.555	0.675	0.239	0.503	0.836	0.431	0.352	0.665	0.822	0.277	0.148	0.304	0.253	0.372	0
MMP2|4313	0.18	0.7	0.575	0.7	0.12	0.903	0.725	0.113	0.709	-0.039	0.097	-0.24	0.322	0.204	0.282	0.514	0.747	0.643	0.494	0.633	0.24	0.463	0.827	0.363	0.235	0.711	0.075	0.289	0.146	0.416	-0.088	0.455	0
CDH11|1009	0.081	0.848	0.692	0.698	0.214	0.873	0.424	0.129	0.734	0.07	0.343	-0.025	0.26	0.311	0.286	0.477	0.728	0.457	0.508	0.575	0.285	0.458	0.853	0.239	0.569	0.842	0.841	0.294	0.127	0.413	0.27	0.707	0
DCN|1634	0.157	0.829	0.568	0.644	0.123	0.922	0.782	0.01	0.685	-0.073	0.172	-0.027	0.193	0.239	0.341	0.373	0.619	0.384	0.431	0.567	0.403	0.461	0.892	0.396	0.543	0.787	0.664	0.281	0.121	0.324	0.234	0.527	0
COL12A1|1303	0.221	0.651	0.663	0.491	0.213	0.831	0.604	0.106	0.609	0.065	0.29	0.119	0.25	0.215	0.313	0.617	0.625	0.727	0.332	0.541	0.32	0.174	0.791	0.417	0.542	0.673	0.736	0.3	0.244	0.337	0.25	0.502	0
GLT8D2|83468	-0.095	0.817	0.59	0.625	0.094	0.921	0.608	0.167	0.75	0.073	0.216	-0.2	0.066	0.02	0.283	0.563	0.751	0.486	0.56	0.663	0.17	0.441	0.866	0.244	0.553	0.779	0.805	0.141	0.039	0.404	0.074	0.635	0
CRISPLD2|83716	0.182	0.72	0.533	0.608	0.044	0.837	0.527	0.05	0.676	-0.253	0.199	0.114	-0.188	0.273	0.33	0.506	0.75	0.396	0.473	0.61	0.303	0.28	0.807	0.29	0.48	0.772	0.451	0.3	0.178	0.377	0.215	0.478	0
OLFML2B|25903	0.234	0.784	0.606	0.708	0.051	0.854	0.484	0.239	0.774	0.158	0.077	-0.24	0.349	0	0.131	0.62	0.736	0.658	0.322	0.568	0.251	0.454	0.76	0.315	0.355	0.63	0.739	0.307	0.22	0.273	0.118	0.44	0
COL6A3|1293	0.167	0.87	0.655	0.739	0.293	0.89	0.543	0.173	0.786	0.169	0.192	-0.048	0.163	0.259	0.306	0.542	0.733	0.61	0.502	0.679	0.356	0.456	0.81	0.202	0.48	0.785	0.74	0.264	0.16	0.295	0.255	0.145	0
ADAMTS2|9509	0.212	0.843	0.675	0.684	0.302	0.838	0.418	0.208	0.749	0.098	0.125	0.335	-0.031	0.367	0.323	0.537	0.707	0.456	0.475	0.653	0.401	0.478	0.841	0.401	0.235	0.654	0.623	0.29	0.079	0.206	0.265	0.403	0
ITGA11|22801	0.228	0.811	0.63	0.711	0.07	0.866	0.668	0.161	0.742	0.074	0.178	-0.051	-0.069	0.11	0.321	0.511	0.698	0.76	0.354	0.461	0.336	0.45	0.809	0.197	0.454	0.689	0.577	0.294	0.176	0.233	0.001	0.487	0
COL8A1|1295	0.013	0.728	0.596	0.663	0.236	0.891	0.652	0.228	0.713	0.012	0.421	0.086	0.215	0.198	0.276	0.316	0.726	0.564	0.382	0.569	0.327	0.486	0.82	0.143	0.612	0.792	0.472	0.092	0.248	0.295	-0.174	0.615	0
INHBA|3624	0.107	0.644	0.632	0.472	0.286	0.835	0.752	0.225	0.402	0.136	0.256	0.087	0.109	0.218	0.18	0.588	0.716	0.664	0.346	0.478	0.28	0.457	0.774	0.014	0.617	0.501	0.688	0.336	0.166	0.302	0.31	0.397	0
FAM26E|254228	0.177	0.801	0.665	0.548	0.136	0.91	0.504	0.109	0.621	0.065	0.348	-0.135	0.16	0.294	0.27	0.562	0.629	0.548	0.339	0.597	0.315	0.46	0.799	0.258	0.506	0.729	0.605	0.23	0.118	0.172	-0.008	0.486	0
SULF1|23213	0.243	0.832	0.678	0.697	0.185	0.914	0.723	0.277	0.77	0.188	0.259	0.075	0.207	-0.018	0.273	0.663	0.726	0.091	0.136	0.595	0.242	0.423	0.84	0.091	0.561	0.718	0.82	0.207	0.452	0.197	0.214	0.676	0
MXRA5|25878	0.238	0.59	0.665	0.158	0.081	0.869	0.597	0.062	0.674	-0.137	0.243	0.217	0.241	0.31	0.374	0.578	0.634	0.651	0.304	0.467	0.267	0.487	0.818	0.396	0.536	0.508	0.798	0.225	0.292	0.223	0.123	0.525	0
FN1|2335	0.279	0.758	0.754	0.622	0.401	0.775	0.699	0.146	0.752	0.197	0.16	-0.086	0.044	0.379	0.195	0.586	0.761	0.765	0.36	0.567	0.25	0.418	0.628	0.266	0.246	0.679	0.888	0.136	0.043	0.211	0.208	0.521	0
EDIL3|10085	0.21	0.496	0.593	0.454	0.1	0.808	0.458	0.193	0.542	0.307	0.477	0.243	0.053	0.001	0.24	0.396	0.504	0.717	0.483	0.604	0.236	0.481	0.643	0.237	0.583	0.506	0.319	0.255	0.158	0.373	0.182	0.46	0
ANGPTL2|23452	0.17	0.791	0.597	0.642	0.231	0.899	0.707	0.089	0.612	0.12	0.08	-0.079	0.169	-0.001	0.035	0.589	0.766	0.532	0.435	0.6	0.193	0.484	0.769	0.356	0.298	0.714	0.829	0.23	0.31	0.339	0.138	0.198	0
FAT4|79633	0.202	0.591	0.394	0.522	0.301	0.747	0.083	0.314	0.491	-0.118	0.491	0.179	0.261	0.041	0.268	0.061	0.506	0.489	0.41	0.494	0.145	0.47	0.698	0.235	0.441	0.679	0.815	0.153	0.431	0.326	0.283	0.483	0
ROR1|4919	0.318	0.562	0.469	0.368	0.309	0.563	0.085	0.196	0.455	0.288	0.428	0.365	0.214	0.222	-0.01	0.226	0.6	0.293	0.272	0.322	0.359	0.328	0.669	0.221	0.338	0.338	0.856	0.145	0.336	0.308	0.374	0.475	0
NID2|22795	0.204	0.814	0.688	0.692	0.23	0.819	0.442	0.186	0.772	0.184	0.303	0.02	0.192	0.278	0.229	0.621	0.753	0.54	0.444	0.706	0.262	0.486	0.735	0.312	0.516	0.652	0.656	0.036	0.048	0.228	0.415	0.341	0
ASAM|79827	-0.122	0.695	0.556	0.438	0.173	0.912	0.142	0.359	0.489	0.158	0.093	0.075	0.222	0.122	0.158	0.648	0.78	0.398	0.52	0.627	0.094	0.477	0.757	0.309	0.504	0.763	0.832	0.3	0.113	0.382	0.275	0.09	0
WISP1|8840	0.208	0.768	0.569	0.581	0.273	0.884	0.564	0.158	0.639	0.096	0.3	-0.052	0.087	0.284	0.242	0.63	0.635	0.481	0.427	0.653	0.38	0.423	0.838	0.093	0.42	0.718	0.619	0.323	0.284	0.243	0.242	-0.025	0
PCOLCE|5118	0.292	0.767	0.478	0.721	0.079	0.864	0.629	0.168	0.777	-0.246	0.065	-0.062	0.32	0.191	0.285	0.493	0.723	0.065	0.434	0.52	0.033	0.294	0.774	0.222	0.41	0.657	0.767	0.255	-0.021	0.346	-0.321	0.452	0
KDELC1|79070	0.132	0.603	0.587	0.207	0.68	0.694	0.283	0.206	0.492	-0.082	0.218	0.231	0.214	0.27	0.316	0.642	0.454	0.569	0.463	0.701	0.085	0.432	0.625	0.248	0.337	0.528	0.77	0.275	0.051	0.347	0.404	-0.273	0
FKBP7|51661	0.242	0.553	0.508	0.488	0.334	0.734	0.625	0.251	0.69	-0.07	0.393	0.13	0.073	0.094	-0.008	0.231	0.62	0.597	0.508	0.633	-0.026	0.387	0.72	0.248	0.268	0.643	0.579	0.225	0.267	0.429	0.411	0.403	0
TMEM200A|114801	0.237	0.69	0.557	0.499	0.29	0.348	0.309	0.367	0.605	0.051	0.258	0.411	0.318	0.161	0.262	0.457	0.598	0.688	0.382	0.536	0.185	0.461	0.405	-0.022	0.58	0.453	0.814	0.209	-0.121	0.319	0.338	0.591	0
THBS1|7057	0.127	0.673	0.453	0.497	0.28	0.709	0.539	0.098	0.514	0.151	0.327	-0.028	-0.067	0.278	0.097	0.496	0.671	0.528	0.343	0.564	0.333	0.286	0.74	0.141	0.475	0.698	0.811	0.284	0.427	0.305	0.207	0.429	0
POSTN|10631	0.219	0.852	0.655	0.657	0.26	0.823	0.713	0.048	0.806	0.163	0.151	0.008	0.297	0.185	0.21	0.656	0.786	0.645	0.3	0.606	0.218	0.349	0.794	0.372	0.55	0.58	0.788	0.241	0.236	0.274	0.311	0.041	0
FAP|2191	0.217	0.809	0.683	0.643	0.341	0.85	0.766	0.183	0.703	0.083	0.153	-0.048	0.258	-0.003	0.247	0.621	0.795	0.599	0.32	0.675	0.301	0.366	0.788	0.288	0.539	0.686	0.608	0.246	0.169	0.306	0.04	0.118	0
FLRT2|23768	0.159	0.587	0.463	0.268	0.003	0.9	-0.06	0.325	0.385	0.089	0.213	-0.023	0.248	-0.008	0.316	0.464	0.412	0.132	0.489	0.148	0.346	0.428	0.852	0.347	0.455	0.761	0.882	0.314	0.075	0.509	0.516	0.577	0
PXDN|7837	0.136	0.808	0.546	0.298	0.336	0.801	0.52	0.157	0.644	0.243	0.191	0.381	0.378	0.185	0.261	0.445	0.446	0.667	0.311	0.645	0.229	0.034	0.68	0.253	0.376	0.569	0.637	0.342	0.069	0.272	0.179	0.467	0
PDGFRB|5159	0.189	0.844	0.536	0.736	0.142	0.903	0.378	0.081	0.736	0.07	0.24	-0.145	0.11	0.092	0.218	0.412	0.721	0.558	0.479	0.565	0.267	0.513	0.855	0.339	0.433	0.748	0.755	0.178	0.196	0.328	0.314	0.418	0
EDNRA|1909	0.108	0.772	0.488	0.649	0.227	0.758	0.443	0.247	0.581	0.278	0.288	-0.091	0.101	0.16	0.291	0.393	0.68	0.54	0.323	0.552	0.228	0.425	0.612	-0.11	0.497	0.728	0.727	0.246	-0.017	0.361	0.236	0.336	0
NRP1|8829	0.042	0.54	0.484	0.382	0.381	0.824	0.282	0.178	0.557	-0.014	0.489	0.275	0.034	0.357	-0.036	0.285	0.568	0.543	0.215	0.471	0.307	0.316	0.739	0.319	0.601	0.574	0.598	0.166	0.135	-0.109	0.385	0.575	0
ASPN|54829	0.225	0.763	0.541	0.555	0.26	0.845	0.516	0.161	0.668	-0.057	0.179	-0.137	0.007	0.256	0.311	0.385	0.636	0.37	0.31	0.576	0.354	0.312	0.723	0.081	0.448	0.745	0.744	0.242	0.141	0.179	0.148	0.462	0
SLIT2|9353	0.146	0.716	0.405	0.326	0.33	0.784	-0.03	0.321	0.459	0.054	0.278	0.457	0.235	0.102	0.389	0.217	0.401	0.424	0.381	0.534	0.34	0.488	0.746	0.351	0.532	0.752	0.576	0.191	0.161	0.285	0.416	0.627	0
FSTL1|11167	0.138	0.733	0.638	0.369	0.096	0.936	0.698	0.061	0.764	0.242	0.208	0.16	0.31	0.26	0.287	0.562	0.637	0.545	0.538	0.672	0.238	0.402	0.864	0.478	0.268	0.847	0.642	0.329	0.071	0.316	0.177	0.013	0
PCDH18|54510	0.406	0.599	0.406	0.573	0.044	0.624	0.331	0.1	0.67	0.375	0.295	0.009	0.206	0.15	0.28	0.32	0.507	0.408	0.351	0.493	0.242	0.433	0.601	0.154	0.481	0.606	0.851	0.224	0.06	0.395	0.264	0.352	0
CALD1|800	0.168	0.813	0.587	0.563	0.146	0.909	0.604	0.182	0.67	-0.013	0.377	0.275	0.149	0.296	0.24	0.534	0.697	0.626	0.457	0.615	0.246	0.375	0.783	-0.051	0.343	0.716	0.769	0.151	0.186	0.324	0.176	0.309	0
PRRX1|5396	0.159	0.842	0.67	0.668	0.041	0.83	0.227	0.146	0.643	0.062	0.141	-0.119	0.18	0.09	0.148	0.594	0.648	0.464	0.339	0.651	0.145	0.43	0.793	0.273	0.545	0.69	0.564	0.277	-0.098	0.523	-0.028	0.597	0
FIBIN|387758	0.214	0.828	0.611	0.536	0.172	0.901	0.64	-0.042	0.74	0.084	0.026	0.101	0.021	0.028	0.326	0.484	0.672	0.459	0.28	0.612	0.233	0.405	0.738	0.236	0.531	0.795	0.726	0.163	0.197	0.265	-0.007	0.569	0
ADAMTS12|81792	0.165	0.816	0.633	0.624	0.284	0.861	0.516	0.268	0.716	0.303	0.294	0.017	0.226	0.067	0.284	0.633	0.755	0.489	0.466	0.535	0.059	0.544	0.813	0.195	0.508	0.629	0.294	0.28	0.208	0.246	0.301	0.331	0
FNDC1|84624	0.276	0.837	0.654	0.666	0.343	0.893	0.349	0.126	0.694	0.114	0.19	0.127	0.229	0.058	0.32	0.528	0.708	0.404	0.359	0.563	0.218	0.334	0.806	0.337	0.42	0.773	0.337	0.15	0.191	0.255	0.142	0.484	0
COL4A1|1282	0.225	0.596	0.427	0.529	0.271	0.723	0.47	-0.017	0.587	0.245	0.276	0.029	0.256	0.372	0.274	0.428	0.581	0.597	0.375	0.52	0.2	0.441	0.598	-0.033	0.332	0.457	0.661	0.189	0.135	0.145	0.361	0.233	0
CCDC80|151887	0.094	0.815	0.49	0.38	0.123	0.919	0.697	-0.074	0.634	0.442	0.143	-0.117	0.24	0.214	0.323	0.613	0.672	-0.246	0.355	0.604	0.379	0.478	0.852	0.409	0.378	0.751	0.723	0.201	0.23	0.27	0.055	0.16	0
MRC2|9902	0.143	0.74	0.523	0.439	0.309	0.878	0.657	0.008	0.605	-0.05	-0.005	-0.105	0.287	0.22	0.271	0.305	0.528	0.258	0.269	0.594	0.381	0.405	0.816	0.32	0.555	0.718	0.822	0.15	-0.017	0.171	0.08	0.547	0
CDH2|1000	0.06	0.658	0.595	0.595	0.038	0.804	0.011	-0.206	0.659	0.049	0.401	0.423	0.569	0.158	0.273	0.438	0.555	0.509	0.239	0.541	0.138	0.481	0.703	0.006	0.423	0.573	-0.013	0.034	-0.076	0.426	0.24	0.498	0
VGLL3|389136	0.276	0.16	0.597	0.476	0.381	0.858	0.614	0.131	0.657	-0.003	0.178	-0.075	0.182	0.154	0.246	0.452	0.717	-0.133	0.483	0.57	0.288	0.055	0.75	0.123	0.576	0.741	0.407	0.335	-0.039	0.28	0.26	0.499	0
SFRP2|6423	0.231	0.813	0.467	0.595	0.044	0.782	0.609	0.26	0.773	0.294	0.169	0.049	0.181	-0.125	0.065	0.567	0.673	0.287	0.35	0.598	0.319	0.46	0.72	0.187	0.433	0.662	0.315	0.245	0.112	0.205	0.06	0.397	0
ECM2|1842	-0.103	0.77	0.502	0.576	0.124	0.868	0.456	-0.113	0.712	-0.023	0.149	0.093	0.059	0.037	-0.061	0.369	0.686	0.095	0.467	0.598	0.336	0.502	0.82	0.293	0.554	0.743	0.421	0.216	0.309	0.292	-0.053	0.532	0
ADAM12|8038	0.214	0.802	0.682	0.617	0.253	0.863	0.621	-0.021	0.768	0.17	0.086	0.016	0.176	0.368	0.18	0.685	0.559	0.666	0.431	0.673	0.2	0.359	0.763	0.319	0.424	0.455	0.383	0.264	0.292	0.24	0.196	0.361	0
FAM198B|51313	-0.017	0.656	0.127	0.683	-0.118	0.649	0.482	0.191	0.775	0.537	0.383	-0.068	-0.09	0.033	0.232	0.34	0.743	0.609	0.437	0.587	0.325	0.165	0.617	0.4	0.376	0.677	0.688	0.255	0.248	0.324	0.217	0.484	0
MMP16|4325	0.286	0.621	0.404	0.605	0.246	0.8	0.311	0.034	0.722	0.265	0.279	0.05	0.499	0.038	0.198	0.37	0.556	0.513	0.433	0.704	0.135	0.557	0.681	0.295	0.443	0.657	0.262	0.158	0.31	0.347	0.109	0.427	0
BNC2|54796	-0.038	0.851	0.632	0.706	0.242	0.914	0.431	0.291	0.761	0.267	0.028	0.233	0.186	0.334	0.251	0.555	0.758	0.008	0.31	0.688	0.257	0.44	0.791	0.219	-0.182	0.778	-0.275	0.213	0.569	0.213	-0.041	0.345	0
CHSY3|337876	0.307	0.722	0.681	0.522	0.367	0.815	0.57	0.159	0.608	0.176	0.213	-0.112	0.254	0.012	0.106	0.344	0.513	0.532	0.487	0.646	0.203	0.357	0.767	0.252	-0.107	0.708	0.793	0.294	0.221	0.364	0.267	0.364	0
ADAMTS5|11096	0.026	0.572	0.49	0.632	0.364	0.757	0.587	0.134	0.708	-0.057	0.347	-0.019	0.107	0.27	0.153	0.57	0.666	0.586	0.295	0.649	0.134	0.389	0.678	0.326	0.523	0.545	0.745	0.024	0.14	0.23	0.248	0.306	0
ODZ3|55714	0.293	0.745	0.539	0.475	0.07	0.783	0.01	0.292	0.463	0.445	0.045	0.388	0.191	0.041	0.009	0.593	0.595	0.575	0.377	0.66	0.05	0.336	0.673	0.255	0.237	0.648	0.188	0.165	0.423	0.195	0.441	0.234	0
RECK|8434	0.067	0.752	0.537	0.595	0.134	0.793	0.231	0.237	0.686	0.215	0.394	0.092	-0.022	-0.062	0.319	0.446	0.576	0.409	0.43	0.684	-0.069	0.517	0.797	0.307	0.316	0.783	0.478	0.287	0.005	0.282	0.275	0.046	0
PABPC4L|132430	0.066	0.517	0.368	0.378	0.187	0.864	0.035	0.248	0.272	0.313	0.463	0.263	0.489	0.361	0.196	0.289	0.354	0.259	0.196	0.668	0.229	0.331	0.754	-0.035	0.34	0.689	0.581	0.131	0.401	0.297	0.311	0.279	0
CTHRC1|115908	0.032	0.828	0.625	0.315	0.238	0.843	0.764	0.083	0.724	-0.06	0.139	-0.135	0.079	0.342	0.136	0.655	0.701	0.641	0.336	0.577	0.318	0.219	0.824	0.287	0.292	0.574	0.787	0.283	0.023	0.254	0.035	0.008	0
COL6A2|1292	0.11	0.844	0.477	0.645	0.092	0.876	0.582	0.036	0.729	-0.038	-0.043	-0.154	0.308	0.216	0.308	0.501	0.68	0.421	0.48	0.535	0.307	0.262	0.714	0.147	0.383	0.684	0.793	0.241	0.075	0.21	0.161	0.036	0
FAT3|120114	0.251	0.188	0.591	0.336	0.317	0.763	0.292	-0.002	0.461	0.203	0.377	0.118	0.25	0.215	0.35	0.204	0.342	0.45	0.491	0.634	0.324	0.311	0.684	-0.061	0.487	0.635	0.662	0.306	0.409	0.346	0.177	0.395	0
GPR124|25960	0.076	0.755	0.326	0.729	0.141	0.859	0.285	0.232	0.724	0.051	0.172	-0.18	-0.064	0.18	0.333	0.419	0.675	0.48	0.484	0.568	0.231	0.346	0.828	0.161	0.22	0.736	0.787	0.226	0.348	0.362	0.312	0.359	0
FKBP14|55033	0.054	0.394	0.598	0.194	0.274	0.627	0.261	0.193	0.529	0.084	0.356	0.256	0.26	0.307	0.092	0.491	0.364	0.55	0.368	0.586	0.113	0.389	0.576	0.316	0.358	0.593	0.12	0.215	0.438	0.365	0.307	0.241	0
GPX8|493869	0.069	0.711	0.538	0.163	0.366	0.701	0.806	0.03	0.662	0.196	-0.038	0.062	0.247	0.364	0.261	0.537	0.599	0.38	0.351	0.507	0.349	0.388	0.68	0.347	0.29	0.623	0.852	0.147	0.313	0.279	0.28	0.344	0
NUAK1|9891	0.216	0.501	0.502	0.281	0.28	0.801	0.277	0.145	0.479	0.025	0.325	-0.158	0.256	-0.025	0.392	0.437	0.433	0.616	0.406	0.66	0.278	0.412	0.787	0.091	0.434	0.709	0.776	0.255	0.25	0.149	0.163	0.379	0
HGF|3082	0.194	0.714	0.339	0.483	0.186	0.763	0.258	0.258	0.507	0.207	0.324	0.035	0.086	0.145	0.369	0.242	0.569	0.336	0.12	0.387	0.22	0.375	0.636	0.104	0.537	0.578	0.825	0.231	0.264	0.221	0.146	0.494	0
EMILIN1|11117	0.113	0.85	0.429	0.788	0.148	0.917	0.58	0.199	0.787	0.017	0.07	-0.013	0.081	0.236	0.328	0.496	0.731	0.462	0.527	0.484	0.116	0.299	0.809	-0.012	0.39	0.731	0.771	0.24	-0.041	0.3	-0.005	-0.055	0
FBLN2|2199	0.156	0.683	0.424	0.354	-0.026	0.869	0.676	0.132	0.617	-0.196	0.194	0	-0.078	0.051	0.326	0.415	0.66	0.092	0.305	0.576	0.286	0.487	0.833	0.334	0.303	0.737	0.763	0.297	-0.165	0.259	-0.013	0.131	0
NID1|4811	0.223	0.526	0.62	0.391	0.183	0.712	0.166	0.139	0.576	0.066	0.393	0.186	-0.092	0.273	0.216	0.396	0.354	0.533	0.472	0.659	0.271	0.467	0.662	0.065	0.326	0.588	0.877	0.299	0.176	0.435	0.258	0.449	0
BICC1|80114	0.063	0.651	0.613	0.495	0.214	0.882	0.164	0.222	0.689	-0.228	0.38	0.319	0.48	0.184	0.128	0.458	0.798	0.053	0.486	0.311	0.153	0.39	0.842	0.328	0.447	0.819	0.582	0.281	0.114	0.112	0.272	0.426	0
F2R|2149	0.164	0.654	0.363	0.501	0.209	0.851	0.077	0.014	0.642	0.002	0.383	0.029	-0.026	0.216	0.347	0.344	0.581	0.743	0.322	0.472	0.308	0.357	0.825	0.079	0.239	0.671	0.118	0.234	-0.037	0.275	0.293	0.609	0
AEBP1|165	0.239	0.848	0.579	0.679	0.174	0.889	0.647	-0.122	0.754	-0.028	0.16	-0.044	0.193	0.229	0.291	0.43	0.707	0.456	0.506	0.527	0.372	0.373	0.791	0.189	-0.058	0.718	0.563	0.299	-0.262	0.257	0.034	-0.004	0
TIMP2|7077	-0.172	0.818	0.656	0.575	0.338	0.892	0.512	0.049	0.792	0.089	0.196	0.153	-0.202	0.263	0.193	0.48	0.747	0.353	0.469	0.672	0.116	0.483	0.836	0.288	-0.248	0.735	0.578	0.324	0.124	0.205	-0.145	-0.042	0
ZEB1|6935	0.017	0.74	0.489	0.628	0.386	0.889	-0.09	-0.09	0.73	-0.073	0.317	-0.116	0.344	0.042	0.138	0.351	0.577	0.306	0.413	0.525	-0.026	0.425	0.811	0.084	0.636	0.695	0.2	0.189	-0.073	0.332	0.299	0.518	0
DACT1|51339	0.142	0.812	0.667	0.691	0.059	0.724	0.22	0.173	0.796	0.496	0.161	0.125	0.131	0.184	0.283	0.556	0.778	0.681	0.534	0.519	0.42	0.398	0.59	0.045	0.159	0.678	0.634	0.241	0.011	0.42	0.313	0.485	0
CALU|813	0.251	0.626	0.573	0.353	0.403	0.698	0.412	0.04	0.585	0.265	0.289	0.209	-0.127	0.358	0.166	0.596	0.468	0.708	0.247	0.581	0.131	0.221	0.688	0.28	0.233	0.547	0.444	0.214	0.345	0.289	0.16	0.226	0
PDGFC|56034	0.135	0.707	0.432	0.33	0.035	0.872	0.432	0.109	0.477	0.236	0.47	0.396	-0.014	0.058	0.034	0.327	0.529	0.424	0.251	0.374	0.332	0.3	0.844	0.189	0.6	0.65	0.718	0.113	0.286	0.311	0.28	0.426	0
PRICKLE1|144165	0.065	0.658	0.479	0.426	-0.042	0.884	-0.191	0.332	0.62	0.132	0.089	0.355	0.008	-0.144	0.29	0.212	0.465	0.484	0.509	0.573	0.221	0.542	0.742	0.234	0.367	0.674	0.752	0.144	0.267	0.412	0.165	0.077	0
COL6A1|1291	0.258	0.814	0.493	0.574	0.109	0.839	0.59	-0.011	0.732	-0.238	-0.034	-0.053	0.297	0.094	0.289	0.465	0.613	0.385	0.488	0.508	0.164	0.337	0.737	0.253	0.365	0.611	0.793	0.223	0.158	0.159	0.131	-0.017	0
LOX|4015	0.084	0.768	0.715	0.089	0.291	0.807	0.649	0.067	0.486	0.365	0.299	0.027	0.242	0.068	-0.075	0.695	0.57	0.572	0.414	0.65	0.344	0.071	0.772	0.43	0.452	0.641	0.854	0.193	0.285	0.155	0.247	0.088	0
ITGA1|3672	-0.223	0.664	0.496	0.464	0.286	0.656	0.19	-0.039	0.665	0.358	0.478	-0.003	0.201	0.333	0.166	0.321	0.681	0.532	0.353	0.51	0.267	0.436	0.696	0.05	0.494	0.601	0.736	0.144	0.157	0.288	0.164	0.354	0
CTGF|1490	0.237	0.747	0.403	0.585	0.098	0.741	0.706	0.087	0.648	0.01	0.199	0.077	0.136	0.073	0.295	0.315	0.686	0.354	0.387	0.498	0.345	0.271	0.716	0.204	0.418	0.599	0.765	0.18	-0.005	0.296	0.047	0.477	0
COL15A1|1306	0.216	0.784	0.448	0.684	0.026	0.831	0.459	0.148	0.61	0.076	0.296	-0.009	0.145	0.242	0.32	0.538	0.689	0.506	0.396	0.528	0.284	0.463	0.648	0.084	0.296	0.576	0.707	0.169	0.142	0.209	0.179	0.399	0
LTBP2|4053	0.174	0.618	0.366	0.481	0.161	0.84	0.314	0.15	0.502	0.408	0.181	-0.044	0.249	0.212	0.341	0.141	0.575	0.623	0.282	0.541	0.354	0.489	0.798	0.227	0.486	0.695	0.297	0.165	0.058	0.3	-0.008	0.422	0
HMCN1|83872	0.111	0.582	0.571	0.589	0.171	0.803	0.518	0.137	0.634	0.087	0.366	-0.022	0.247	0.234	0.357	0.086	0.524	0.4	0.458	0.581	0.172	0.451	0.784	0.31	0.102	0.757	0.583	0.36	0.35	0.522	-0.111	-0.161	0
ALPK2|115701	0.339	0.721	0.541	0.572	0.064	0.782	-0.071	0.292	0.581	0.097	-0.029	-0.16	0.135	0.289	0.046	0.52	0.587	0.476	0.315	0.477	0.124	0.068	0.704	0.292	0.348	0.545	0.728	0.254	-0.039	0.133	0.244	0.396	0
PODN|127435	0.109	0.721	0.363	0.628	0.141	0.846	0.65	0.182	0.674	-0.056	0.119	0.066	0.214	-0.152	0.341	0.157	0.639	-0.014	0.363	0.538	0.379	0.418	0.806	0.351	0.312	0.776	0.43	0.267	0.167	0.276	0.114	0.17	0
LAMA4|3910	0.075	0.745	0.635	0.616	0.057	0.859	0.71	0.107	0.758	0.387	0.272	0.01	0.234	0.039	0.198	0.522	0.727	0.039	0.352	0.668	0.268	0.453	0.804	0.181	0.445	0.743	0.553	0.212	0.102	0.245	0.143	-0.051	0
PRKG1|5592	0.271	0.667	0.486	0.537	0.05	0.717	0.137	0.191	0.567	0.004	0.453	0.114	0.177	0.153	0.324	0.357	0.551	0.513	0.442	0.443	0.285	0.453	0.623	0.165	0.391	0.745	0.54	0.144	0.213	0.365	0.267	0.25	0
AKAP2|11217	0.259	0.556	0.301	0.372	0.296	0.65	-0.157	-0.045	0.532	0.569	0.426	0.183	-0.123	0.228	0.274	0.386	0.584	0.3	0.258	0.468	0.24	0.413	0.671	0.091	0.316	0.616	0.126	0.173	0.056	0.197	0.318	-0.051	0
C13orf33|84935	0.132	0.708	0.429	0.494	0.023	0.8	0.497	0.058	0.568	0.097	0.1	-0.097	0.185	0.142	0.166	0.553	0.631	-0.275	0.427	0.562	0.273	0.104	0.729	0.395	0.53	0.633	0.399	0.194	0.208	0.232	0.333	0.506	0
HEPH|9843	0.242	0.809	0.572	0.734	0.165	-0.08	0.699	0.092	0.739	0.071	0.307	-0.119	0.132	0.137	0.298	0.475	0.74	0.36	0.381	0.157	0.372	0.415	0.053	-0.11	0.49	0.204	0.619	0.324	0.084	0.393	0.076	0.557	0
HSPG2|3339	0.222	0.578	0.429	0.381	0.086	0.67	0.426	0.171	0.538	0.052	0.299	-0.066	0.239	0.253	0.324	0.116	0.311	0.529	0.282	0.401	0.224	0.413	0.544	0.131	0.02	0.457	0.879	0.167	0.281	0.221	0.291	-0.163	0
PTPRD|5789	0.356	0.748	0.695	0.62	0.227	0.075	0.769	0.002	0.474	0.398	0.132	0.423	0.213	-0.048	0.156	0.305	0.25	0.472	0.44	0.633	0.052	0.293	-0.086	0.317	0.523	0.612	0.786	0.104	0.399	0.419	0.256	0.514	0
PDZRN3|23024	-0.011	0.736	0.227	0.702	0.199	0.537	0.724	0.316	0.662	-0.003	0.143	0.381	0.142	-0.107	0.179	0.351	0.686	0.328	0.425	0.629	0.193	0.161	0.259	-0.16	-0.075	0.571	0.597	0.325	0.495	0.487	0.09	0.366	0
ZFPM2|23414	0.078	0.795	0.608	0.344	0.141	0.861	-0.145	0.251	0.569	-0.118	0.25	0.092	0.146	-0.081	0.356	0.401	0.697	0.077	0.268	0.615	0.234	0.328	0.766	0.278	0.491	0.729	0.453	0.244	0.124	0.271	0.287	0.5	0
HTRA3|94031	0.175	0.782	0.451	0.563	0.177	0.855	0.597	0.178	0.642	0.05	-0.059	-0.135	0.405	0.227	0.179	0.513	0.624	0.473	0.422	0.303	0.201	0.295	0.681	0.249	0.335	0.623	0.786	0.203	0.026	0.125	0.242	0.363	0
GJA1|2697	0.197	0.104	0.288	0.318	-0.198	0.819	0.419	-0.104	0.289	0.046	0.375	0.249	0.178	-0.155	0.166	0.382	0.143	0.449	0.187	0.56	0.31	0.33	0.661	0.328	0.432	0.521	0.807	0.221	0.365	0.287	-0.071	0.467	0
BGN|633	0.151	0.8	0.516	0.633	0.144	0.85	0.643	0.131	0.687	-0.013	0.086	-0.002	0.273	0.245	0.252	0.418	0.767	0.551	0.499	0.55	0.248	0.313	0.75	0.147	0.361	0.636	0.688	0.275	0.029	0.326	-0.151	0.231	0
THY1|7070	0.142	0.795	0.573	0.744	0.021	0.886	0.59	0.145	0.728	0.104	0.059	-0.248	0.311	-0.017	0.219	0.56	0.736	0.653	0.267	0.621	0.056	0.369	0.766	0.263	0.326	0.672	0.116	0.225	-0.023	0.098	0.257	0.432	0
FILIP1L|11259	0.124	0.737	0.553	0.558	0.027	0.855	-0.007	0.029	0.535	-0.209	0.197	0.122	0.066	0.246	0.18	0.282	0.659	0.511	0.448	0.454	0.302	0.365	0.692	0.025	0.447	0.658	0.549	0.253	0.275	0.298	0.169	0.594	0
PALLD|23022	0.127	0.738	0.525	0.301	0.124	0.776	0.264	-0.001	0.403	0.32	0.251	0.311	-0.059	0.169	-0.053	0.518	0.272	0.625	0.458	0.626	0.304	0.337	0.771	-0.102	0.474	0.689	0.672	0.223	0.594	0.35	0.248	0.111	0
SETD7|80854	0.139	0.356	0.293	0.034	0.185	0.326	0.226	0.147	0.335	0.015	0.362	0.167	-0.017	0.185	0.183	0.202	0.228	0.387	0.143	0.394	0.148	0.186	0.378	0.198	0.374	0.392	0.698	0.126	0.26	0.253	0.212	0.373	0
HEG1|57493	-0.133	0.675	0.532	0.312	0.218	0.861	-0.002	-0.059	0.529	-0.046	0.375	0.017	0.045	0.311	0.383	0.37	0.473	-0.028	0.268	0.575	0.274	0.486	0.797	0.34	0.337	0.741	0.528	0.045	0.258	0.262	0.016	0.445	0
FZD1|8321	0.127	0.474	0.407	0.285	0.011	0.794	0.412	0.188	0.543	-0.219	0.301	0.356	0.095	0.268	0.359	0.13	0.398	0.236	0.537	0.522	0.428	0.266	0.757	0.186	0.491	0.663	0.637	-0.008	0.321	0.434	0.157	0.279	0
C1S|716	0.078	0.746	0.445	0.344	0.476	0.949	0.306	-0.085	0.424	-0.087	-0.041	-0.225	0.184	0.323	0.139	0.406	0.598	-0.425	-0.012	0.573	0.33	0.402	0.894	0.309	0.273	0.759	0.504	0.257	0.024	-0.004	0.009	0.623	0
MMP14|4323	-0.059	0.565	0.625	0.335	0.158	0.797	0.589	0.059	0.596	-0.214	0.118	0.227	0.086	0.221	0.218	0.557	0.488	0.527	0.377	0.41	0.273	0.394	0.815	0.29	-0.104	0.496	0.858	0.286	0.233	0.304	-0.113	-0.06	0
SYT11|23208	0.276	0.744	0.422	0.502	-0.056	0.885	0.089	-0.273	0.618	-0.019	0.303	0.034	-0.077	0.066	0.302	0.407	0.563	0.474	0.091	0.497	0.094	0.525	0.809	-0.044	0.288	0.699	0.478	0.236	0.21	0.255	0.039	0.573	0
MSRB3|253827	-0.188	0.817	0.536	0.563	0.234	0.901	0.659	0.063	0.748	-0.06	0.309	-0.014	0.262	-0.059	0.259	0.396	0.668	0.516	0.506	0.617	0.254	0.35	0.742	-0.101	0.206	0.736	0.753	0.273	0.073	0.323	0.122	0.366	0
LRRC15|131578	0.147	0.78	0.652	0.567	0.077	0.833	0.602	0.083	0.721	0.395	0.03	-0.109	0.278	0.094	0.307	0.524	0.712	0.5	0.361	0.461	0.107	0.296	0.754	0.178	0.291	0.496	0.653	0.277	0.18	0.281	-0.115	0.373	0
NTM|50863	-0.052	0.739	0.531	0.623	0.303	0.816	0.583	-0.017	0.705	0.087	0.133	0.036	0.007	0.16	0.103	0.347	0.591	0.53	0.305	0.469	0.242	0.169	0.812	0.163	0.54	0.586	0.799	0.297	0.242	0.152	0.055	0.537	0
OLFML1|283298	0.113	0.788	0.555	0.675	0.044	0.919	0.075	0.056	0.732	0.166	0.065	-0.106	0.227	0.212	0.102	0.371	0.752	-0.455	0.449	0.608	0.323	0.481	0.889	0.114	0.38	0.804	0.576	0.257	-0.072	0.304	0.323	0.346	0
HTR2A|3356	0.312	0.659	0.184	0.44	-0.022	0.835	0.289	0.172	0.532	0.172	0.107	-0.015	0.015	0.078	0.168	0.327	0.61	0.355	0.262	0.476	0.221	0.464	0.762	0.19	0.383	0.75	0.557	0.207	0.31	0.316	0.295	0.334	0
LAMB1|3912	0.039	0.271	0.586	0.285	0.173	0.429	0.56	0.223	0.54	-0.401	0.104	0.146	0.139	0.231	0.218	0.536	0.323	0.506	0.496	0.737	0.242	0.398	0.333	0.191	0.425	0.544	0.847	0.115	0.389	0.21	0.217	0.501	0
SEC23A|10484	0.259	0.509	0.642	0.273	0.375	0.428	-0.011	0.092	0.463	-0.02	0.479	0.304	-0.125	0.164	0.176	0.607	0.436	0.584	0.381	0.574	0.238	0.469	0.437	0.281	0.386	0.495	0.087	0.211	0.223	0.25	0.247	0.353	0
TSPAN2|10100	-0.017	0.495	0.351	0.278	0.159	0.693	0.166	0.186	0.517	-0.03	0.265	-0.103	0.124	0.117	0.244	0.363	0.593	0.523	0.295	0.417	0.212	0.297	0.474	-0.192	0.519	0.627	0.699	0.282	0.345	0.265	0.13	0.461	0
FRMD6|122786	0.149	0.169	0.385	0.091	0.241	0.93	0.646	0.196	0.248	0.327	0.387	0.06	0.149	0.271	0.349	0.611	0.098	0.524	0.398	0.579	0.185	0.355	0.871	-0.017	0.427	0.718	-0.52	0.394	0.387	0.499	-0.088	0.196	0
GFPT2|9945	0.193	0.832	0.602	0.428	0.361	0.876	0.63	0.257	0.527	-0.087	-0.094	-0.141	0.114	-0.119	0.196	0.663	0.739	-0.402	0.351	0.606	0.181	0.301	0.797	0.378	0.291	0.723	0.673	0.261	0.232	0.187	0.034	-0.161	0
PTPRG|5793	0.094	0.355	0.444	0.298	0.124	0.396	0.004	0.321	0.503	0.325	0.443	0.378	0.271	0.221	-0.039	0.19	0.369	0.498	0.187	0.46	0.193	0.379	0.328	0.329	0.242	0.379	0.175	0.212	0.274	0.317	0.223	0.314	0
RBM9|23543	0.242	0.214	0.357	0.117	0.215	0.606	0.216	0.302	0.408	0.097	0.461	0.253	0.36	-0.062	0.302	0.24	0.113	0.432	0.307	0.527	0.016	0.445	0.559	0.039	0.313	0.62	0.748	0.122	0.441	0.317	0.516	0.416	0
TGFB3|7043	-0.046	0.828	0.233	0.524	0.063	0.804	0.449	-0.041	0.715	0.125	0.208	-0.149	0.251	0.181	0.159	0.467	0.652	0.048	0.435	0.544	0.299	0.178	0.706	0.22	0.5	0.652	0.618	0.259	0.32	0.246	0.137	0.466	0
CD93|22918	0.043	0.641	0.36	0.599	0.093	0.778	0.136	0.075	0.598	0.078	0.405	-0.156	-0.353	0.302	0.275	0.266	0.583	0.367	0.241	0.522	0.257	0.398	0.673	0.332	0.415	0.518	0.858	0.204	0.256	0.167	0.17	0.286	0
HTRA1|5654	0.018	0.695	0.524	0.403	0.45	0.83	0.522	-0.15	0.459	0.141	0.132	0.051	0.256	0.113	0.105	0.447	0.519	-0.038	0.429	0.58	0.186	0.316	0.724	0.216	0.336	0.528	0.759	0.129	0.341	0.349	-0.061	0.415	0
MAN1A1|4121	0.317	0.34	0.31	0.324	0.164	0.281	-0.077	0.188	0.472	0.304	0.286	0.278	-0.003	0.019	0.203	0.306	0.6	0.308	0.129	0.488	0.246	0.389	0.428	0.448	0.503	0.358	0.588	0.267	0.302	0.241	0.091	0.394	0
LRP1|4035	0.194	0.607	0.573	0.26	0.235	0.524	0.467	-0.005	0.504	0.146	0.298	-0.004	-0.206	0.135	-0.147	0.287	0.44	0.369	0.309	0.561	0.09	0.394	0.509	0.42	0.382	0.574	0.676	0.249	0.073	0.452	0.152	0.437	0
OMD|4958	0.047	0.751	0.461	0.477	0.021	0.775	0.342	0.17	0.674	0.202	0.215	0.026	0.055	-0.092	0.303	0.35	0.63	0.122	0.384	0.424	0.252	0.369	0.711	0.266	0.416	0.728	0.425	0.305	0.123	0.22	-0.062	0.429	0
RGS4|5999	0.246	0.716	0.418	0.612	-0.046	0.7	0.094	0.023	0.593	0.022	0.189	0.009	0.214	0	0.308	0.504	0.562	0.552	0.375	0.586	-0.061	0.437	0.71	0.061	0.442	0.604	0.592	0.174	0.37	0.27	0.134	0.405	0
RASGRF2|5924	0.004	0.677	0.567	0.644	0.179	0.397	-0.224	0.051	0.734	0.304	0.245	-0.154	0.293	-0.036	0.192	0.473	0.725	0.488	0.269	0.606	0.277	0.426	0.599	0.266	0.478	0.645	0.187	0.216	0.41	0.201	0.235	0.434	0
THSD7A|221981	0.163	0.403	0.307	0.462	-0.143	0.796	0.151	0.259	0.533	0.431	0.337	0.175	0.087	0.198	0.348	0.238	0.252	0.278	0.218	0.356	0.15	0.337	0.728	0.164	0.467	0.625	0.737	0.103	0.23	0.164	-0.17	0.422	0
COL4A2|1284	0.171	0.635	0.328	0.526	0.383	0.768	0.521	0.011	0.544	0.192	0.191	0.233	0.114	0.344	0.244	0.37	0.488	0.577	0.385	0.487	0.196	0.421	0.591	-0.106	0.219	0.518	0.655	0.171	0.118	0.098	0.308	0.224	0
LDB2|9079	0.081	0.53	0.219	0.669	-0.064	0.847	0.088	0.254	0.62	-0.115	0.267	-0.167	0.161	0.074	0.259	0.127	0.571	0.406	0.493	0.542	0.199	0.383	0.785	0.265	0.376	0.609	0.813	-0.002	0.342	0.354	0.333	0.335	0
C1R|715	0.138	0.733	0.375	0.263	0.433	0.93	0.555	-0.11	0.379	-0.112	-0.027	-0.18	0.338	0.27	0.114	0.423	0.596	-0.454	0.021	0.563	0.35	0.349	0.857	0.266	0.271	0.742	0.594	0.25	-0.086	0.044	-0.129	0.575	0
TMEM47|83604	0.217	0.035	0.42	0.377	0.055	0.814	0.527	-0.103	0.683	0.173	0.326	0.266	0.147	-0.016	0.037	0.335	0.541	0.524	0.22	0.413	0.184	0.471	0.674	-0.018	0.59	0.684	0.767	0.118	0.362	0.124	0.087	0.392	0
ZEB2|9839	0.213	0.813	0.488	0.617	0.192	0.911	-0.041	0.073	0.68	0.003	0.402	0.18	-0.28	-0.011	0.297	0.337	0.681	0.559	0.178	0.613	0.237	0.525	0.864	0.359	0.053	0.718	0.402	0.222	0.275	0.116	0.369	0.307	0
CSGALNACT2|55454	0.067	0.64	0.453	0.345	0.055	0.857	-0.076	0.263	0.525	-0.333	0.36	-0.204	0.1	0.085	0.276	0.391	0.589	0.554	0.091	0.54	0.224	0.371	0.843	0.207	0.38	0.681	-0.092	0.185	0.024	0.377	0.148	0.121	0
TSHZ3|57616	0.126	0.662	0.585	0.335	0.349	0.876	0.276	0.162	0.511	0.197	0.207	-0.001	0.164	-0.079	0.281	0.533	0.548	0.393	0.289	0.554	0.08	0.358	0.814	0.199	0.399	0.747	0.065	0.136	0.13	0.335	0.27	0.431	0
CXCL12|6387	0.046	0.739	0.42	0.615	0.01	0.734	0.045	0.232	0.583	-0.156	0.117	-0.059	0.168	0.111	0.181	0.4	0.614	0.208	0.27	0.473	0.413	0.442	0.67	0.117	0.346	0.552	0.548	0.204	0.297	0.19	0.312	0.567	0
C14orf37|145407	-0.169	0.52	0.653	0.473	0.313	0.663	0.625	-0.092	0.657	0.134	0.151	0.348	0.309	0.153	0.277	0.365	0.182	0.648	0.453	0.7	0.201	0.475	0.591	0.16	0.048	0.737	0.398	0.251	0.299	0.269	-0.003	0.01	0
MN1|4330	0.375	0.672	0.374	0.129	0.158	0.791	0.532	0.173	0.312	-0.058	0.285	0.03	0.018	-0.044	0.28	0.421	0.11	0.127	0.481	0.543	0.261	0.292	0.768	0.188	0.401	0.71	0.754	0.33	0	0.198	0.407	0.531	0
SEC24D|9871	0.288	0.444	0.394	0.253	0.143	0.372	0.091	0.195	0.535	0.219	0.181	0.098	-0.063	0.306	0.226	0.265	0.564	0.537	0.196	0.515	0.107	0.164	0.522	0.413	0.488	0.217	0.446	0.163	0.213	0.173	0.26	0.367	0
GPR176|11245	0.263	0.635	0.457	0.245	0.463	0.862	0.125	0.275	0.386	0.095	0.373	-0.077	0.173	0.119	0.24	0.549	0.572	0.495	0.383	0.587	0.154	0.348	0.841	0.155	0.33	0.621	-0.473	0.134	0.207	0.231	0.336	0.372	0
DDR2|4921	0.119	0.828	0.535	0.674	0.21	0.892	0.057	0.243	0.65	0.281	0.398	0.031	0.251	0.109	0.365	0.373	0.673	0.183	0.236	0.567	0.266	0.442	0.768	0.204	0.14	0.769	0.699	0.184	0.205	0.308	0.069	0.26	0
PTGFR|5737	0.206	0.732	0.181	0.534	0.39	0.821	0.1	0.28	0.46	-0.273	0.225	0.019	0.077	0.262	0.403	0.114	0.505	0.474	0.359	0.302	0.133	0.394	0.599	0.169	0.452	0.627	0.603	0.26	0.179	0.288	0.182	0.446	0
ITGA5|3678	0.171	0.744	0.574	0.333	0.148	0.787	0.627	0.112	0.494	-0.053	0.08	-0.324	0.057	0.298	0.334	0.593	0.542	0.581	0.268	0.577	0.206	0.125	0.644	0.101	0.361	0.569	0.818	0.218	-0.088	-0.096	0.161	0.278	0
ZNF521|25925	-0.081	0.805	0.319	0.699	0.112	0.901	0.291	-0.086	0.716	0.024	0.228	-0.096	0.268	0.033	0.309	0.379	0.75	0.371	0.396	0.598	0.229	0.449	0.823	0.184	0.446	0.764	0.571	0.257	-0.01	0.316	0.158	0.172	0
LOC399959|399959	-0.025	0.781	0.395	0.535	0.095	0.892	0.121	-0.033	0.538	0.476	0.193	-0.021	0.367	-0.066	0.088	0.452	0.685	0.006	0.343	0.424	0.114	0.338	0.776	-0.045	0.513	0.691	0.61	0.045	0.078	0.357	0.401	0.08	0
AMOTL1|154810	0.152	0.391	0.366	0.062	0.268	0.86	0.018	0.36	0.064	0.497	0.431	0.233	0.093	0.027	0.553	0.131	0.116	0.375	0.468	0.617	0.021	0.429	0.774	0.011	0.365	0.606	0.891	0.248	0.408	0.353	0.314	0.19	0
CTSK|1513	0.107	0.809	0.619	0.686	0.069	0.904	0.507	0.182	0.742	0.248	0.023	-0.065	0.224	0.317	0.262	0.478	0.701	0.159	0.299	0.642	0.209	0.449	0.834	-0.061	-0.042	0.737	0.451	0.227	0.255	0.202	-0.018	0.293	0
RAI14|26064	0.135	0.151	0.483	0.174	0.213	0.741	0.465	0.291	0.508	0.151	0.372	-0.028	0.242	0.349	0.349	0.143	0.251	0.54	0.217	0.576	0.33	0.417	0.734	0.095	0.116	0.582	0.727	0.261	0.314	0.028	0.174	0.456	0
KCTD12|115207	0.303	0.629	0.387	0.263	0.15	0.585	0.042	0.061	0.536	0.056	0.216	0.202	-0.241	0.096	0.269	0.284	0.643	0.233	0.101	0.51	0.219	0.396	0.536	0.344	0.573	0.557	0.422	0.164	0.341	0.277	0.335	0.603	0
P4HA3|283208	0.082	0.827	0.59	0.517	0.218	0.862	0.751	0.221	0.744	0.305	0.013	-0.284	0.16	0.091	0.186	0.453	0.707	0.478	0.387	0.635	0.265	0.017	0.744	0.167	0.419	0.66	0.061	0.182	-0.031	0.275	0.07	0.249	0
SGCD|6444	0.041	0.834	0.533	0.593	0.271	0.9	0.535	0.33	0.705	0.142	0.185	0.1	0.232	0.007	0.194	0.366	0.703	0.435	0.219	0.671	0.23	0.274	0.785	0.03	-0.183	0.789	0.7	0.137	0.36	0.265	0.192	0.398	0
ENPEP|2028	0.206	0.488	0.359	0.463	0.237	0.523	0.347	-0.084	0.598	0.089	0.229	0.168	0.178	0.312	0.088	0.346	0.501	0.354	0.142	0.639	0.199	0.404	0.451	0.136	0.385	0.415	0.738	0.055	0.327	0.078	0.307	0.287	0
ADAMTS16|170690	0.207	0.759	0.481	0.605	0.047	0.779	0.577	0.161	0.725	-0.08	0.006	0.161	0.156	0.131	0.229	0.366	0.635	0.57	0.422	0.51	0.081	0.321	0.696	0.283	0.135	0.528	0.696	0.175	0.263	0.194	0.492	0.483	0
DPYSL3|1809	0.246	0.717	0.65	0.401	0.162	0.795	0.519	0.017	0.448	0.124	0.179	-0.199	0.186	0.008	0.224	0.388	0.417	0.585	0.295	0.562	0.103	0.32	0.706	0.085	0.487	0.759	0.79	0.256	0.133	0.21	-0.052	0.566	0
CD248|57124	0.215	0.761	0.354	0.667	0.083	0.787	0.619	0.044	0.612	0.076	0.054	-0.19	0.139	0.236	0.171	0.435	0.643	0.43	0.39	0.541	0.136	0.353	0.729	0.355	0.29	0.576	0.817	0.147	0.056	0.263	0.214	-0.012	0
FERMT2|10979	0.01	0.758	0.588	0.431	0.478	0.915	0.223	-0.194	0.668	-0.288	0.375	0.33	0.152	0.196	0.173	0.452	0.617	0.42	0.362	0.65	0.027	0.354	0.78	-0.04	0.302	0.748	0.833	0.08	0.23	0.185	0.206	0.208	0
UNC5B|219699	0.228	0.101	0.464	0.112	0.335	0.686	0.58	0.215	0.248	0.096	0.231	-0.201	0.147	0.2	0.317	0.397	0.509	0.371	0.328	0.368	0.082	0.44	0.749	0.15	0.422	0.346	0.768	0.27	0.302	0.295	-0.227	0.425	0
RUNX1T1|862	0.138	0.721	0.415	0.525	0.041	0.87	-0.041	0.226	0.616	0.329	0.354	0.039	0.091	-0.178	0.256	0.264	0.635	0.427	0.388	0.465	0.007	0.429	0.776	0.135	0.454	0.752	0.826	0.148	-0.005	0.255	0.25	0.498	0
TCEAL7|56849	0.179	0.723	0.265	0.658	-0.198	0.841	0.502	0.003	0.643	0.231	0.172	-0.104	0.101	0.059	0.182	0.349	0.565	0.214	0.484	0.58	-0.084	0.285	0.715	-0.151	0.499	0.679	0.773	0.112	0.047	0.347	0.301	0.482	0
CORIN|10699	-0.161	0.486	0.541	0.469	0.139	0.762	0.199	0.213	0.583	0.491	0.04	0.043	-0.041	0.143	-0.206	0.387	0.615	0.131	0.293	0.454	0.099	0.392	0.762	0.111	0.415	0.551	0.347	0.226	0.382	0.345	0.122	0.348	0
PDLIM3|27295	0.192	0.81	0.284	0.448	0.085	0.853	0.437	-0.122	0.47	0.031	0.077	0.397	0.135	0.385	0.06	0.492	0.639	0.528	0.386	0.557	0.144	0.056	0.686	-0.038	0.093	0.716	0.376	0.236	-0.096	0.14	0.358	-0.065	0
LTBP1|4052	0.092	0.49	0.439	0.212	-0.031	0.716	0.283	0.107	0.288	-0.043	0.229	0.08	0.414	0.166	0.291	0.394	0.283	0.712	0.219	0.533	0.347	0.498	0.687	0.169	0.424	0.677	0.854	0.288	0.219	0.349	-0.039	-0.173	0
ISLR|3671	0.223	0.813	0.459	0.627	0.172	0.882	0.493	0.157	0.722	-0.173	0.099	-0.035	0.211	0.134	0.273	0.463	0.708	0.251	0.31	0.427	0.296	0.331	0.744	0.182	0.401	0.757	0.672	0.058	-0.047	0.211	0.186	0.434	0
ROBO1|6091	0.15	0.236	0.446	0.129	0.213	0.53	0.143	0.141	0.23	0.341	0.338	0.131	0.121	0.157	-0.113	0.385	0.255	0.544	0.225	0.538	0.124	0.341	0.518	0.12	0.319	0.629	0.542	0.286	0.169	0.393	0.552	-0.084	0
PALM2-AKAP2|445815	0.2	0.643	0.24	0.424	0.246	0.627	-0.434	-0.037	0.612	0.454	0.301	-0.03	-0.085	0.257	0.268	0.368	0.587	0.32	0.377	0.626	0.208	0.412	0.594	-0.004	0.396	0.617	0.437	0.122	-0.233	0.12	0.269	0.096	0
VASH1|22846	0.206	0.586	0.259	0.432	0.35	0.78	0.267	0.02	0.555	0.017	0.074	-0.156	-0.026	0.145	0.287	0.122	0.466	0.4	0.216	0.577	0.123	0.37	0.693	0.182	0.323	0.486	0.132	0.17	0.126	0.21	0.335	0.414	0
LAMA2|3908	0.123	0.684	0.288	0.589	0.254	0.675	0.427	0.008	0.642	0.158	0.167	0.125	0.175	0.164	0.349	0.128	0.519	0.122	0.215	0.413	0.301	0.504	0.822	0.303	0.52	0.764	0.498	0.238	0.155	0.246	0.26	0.561	0
SEPT11|55752	0.207	0.26	0.491	0.258	-0.108	0.384	0.259	-0.112	0.407	0.368	0.383	0.344	-0.156	-0.037	0.256	0.463	0.332	0.578	0.407	0.507	0.286	0.445	0.431	0.32	0.194	0.489	0.687	0.228	0.089	0.285	0.134	0.351	0
RECQL|5965	0.161	0.416	0.452	0.146	0.211	0.622	-0.103	0.197	0.378	0.236	0.359	0.26	-0.208	0.342	0.141	0.54	0.26	0.446	-0.044	0.543	0.174	0.439	0.616	0.221	0.364	0.399	0.331	0.219	0.112	0.259	0.356	0.424	0
CNN3|1266	0.163	0.526	0.385	0.206	0.163	0.506	0.433	-0.272	0.433	0.331	0.405	0.336	0.394	0.041	-0.056	0.304	0.459	0.452	0.217	0.649	0.307	0.171	0.395	0.171	0.164	0.561	0.874	0.184	0.377	0.273	0.19	0.207	0
KIF26B|55083	0.005	0.591	0.569	0.514	0.219	0.701	0.256	0.202	0.636	0.057	0.09	0.262	-0.365	0.349	0.094	0.289	0.587	0.598	0.403	0.427	0.198	0.393	0.653	-0.03	0.047	0.329	0.891	0.272	0.523	0.35	0.176	-0.17	0
TCF4|6925	0.013	0.673	0.531	0.45	-0.003	0.907	-0.298	0.069	0.598	0.067	0.37	-0.104	-0.012	0.064	0.32	0.348	0.244	0.488	0.425	0.593	-0.206	0.452	0.85	0.125	0.594	0.703	0.634	0.199	0.065	0.284	0.095	0.519	0
MFAP5|8076	0.014	0.735	0.623	0.457	0.038	0.825	0.473	0.221	0.496	-0.041	0.138	-0.013	0.078	-0.157	0.136	0.461	0.44	0.631	0.302	0.518	0.319	0.169	0.74	0.209	0.411	0.742	0.18	0.255	0.104	-0.014	0.137	0.344	0
DIO2|1734	0.354	0.536	0.446	0.45	0.071	0.729	0.359	0.184	0.492	0.222	0.109	0.032	0.209	0.1	0.202	0.521	0.457	0.074	0.208	0.522	0.288	0.424	0.729	0.231	0.377	0.604	0.277	-0.04	0.166	0.27	-0.075	0.549	0
ITGAV|3685	0.077	0.511	0.554	0.272	0.317	0.744	0.499	0.034	0.416	0.081	0.242	-0.028	0.262	0.353	0.101	0.421	0.48	0.758	-0.047	0.44	0.269	0.326	0.796	0.222	0.415	0.502	0.681	0.09	0.109	0.157	-0.03	0.365	0
CFH|3075	0.087	0.239	0.526	0.151	0.471	0.911	0.318	0.128	0.304	0.093	0.134	0.088	0.161	0.23	0.292	0.201	0.486	0.198	0.239	0.409	0.409	0.458	0.864	0.346	0.483	0.629	0.483	0.207	0.142	0.204	-0.069	0.508	0
ITGBL1|9358	0.111	0.683	0.474	0.608	0.094	0.806	0.493	0.18	0.66	0.017	0.176	-0.011	0.282	0.137	0.323	0.26	0.679	0.285	0.277	0.412	0.207	0.261	0.786	0.205	0.454	0.723	0.228	0.26	0.282	0.214	0.094	0.498	0
LHFP|10186	0.233	0.699	0.239	0.468	0.076	0.879	0.352	-0.2	0.587	-0.126	0.18	-0.221	0.463	0.104	0.276	0.135	0.569	0.471	0.449	0.556	0.238	0.398	0.633	0.107	0.327	0.678	0.216	0.119	0.31	0.352	0.111	0.368	0
COL11A1|1301	0.13	0.722	0.678	0.564	0.329	0.829	0.8	0.419	0.715	0.056	0.173	-0.075	0.277	-0.088	0.22	0.604	0.678	0.613	0.427	0.444	0.077	0.264	0.763	0.049	0.259	0.375	0.432	0.241	0.001	0.18	0.055	-0.102	0
SRPX|8406	0.099	0.693	0.506	0.411	-0.076	0.664	0.396	0.161	0.482	0.292	0.139	-0.214	0.145	0.187	0.247	0.215	0.339	0.328	0.468	0.454	0.295	0.323	0.6	0.375	0.1	0.621	0.77	0.292	0.189	0.337	0.04	-0.06	0
PAPPA|5069	0.18	0.473	0.42	0.336	0.088	0.7	0.036	0.111	0.467	-0.03	0.085	0.372	0.278	0.233	0.19	0.107	0.438	0.436	0.337	0.506	0.212	0.493	0.609	0.184	0.392	0.335	0.801	0.138	0.102	0.248	0.116	0.568	0
KIRREL|55243	0.105	0.557	0.468	0.178	0.335	0.763	0.075	0.188	0.444	0.15	0.438	0.206	0.087	0.29	0.31	0.322	0.44	0.367	0.265	0.558	0.212	0.453	0.675	0.215	-0.005	0.748	0.247	0.24	0.189	0.171	0.234	0.209	0
CLIC4|25932	0.194	0.696	0.532	0.299	0.375	0.754	0.287	-0.18	0.448	-0.108	0.301	0.492	0.139	0.163	0.283	0.545	0.534	0.281	0.095	0.624	0.24	0.398	0.665	0.05	0.303	0.684	0.254	0.281	0.158	0.138	-0.019	0.282	0
DOK6|220164	0.123	0.566	0.389	0.587	0.216	0.818	0.029	0.11	0.674	-0.115	0.221	0.162	0.168	-0.049	0.275	0.105	0.399	0.078	0.506	0.485	0.27	0.388	0.831	0.061	0.385	0.707	0.715	0.214	0.214	0.362	0.272	0.453	0
ELTD1|64123	-0.028	0.522	0.25	0.617	-0.067	0.786	0.465	-0.068	0.593	0.021	0.312	-0.192	0.243	0.364	0.176	0.371	0.592	0.395	0.295	0.588	0.244	0.382	0.6	0.27	0.556	0.481	0.73	0.067	0.201	0.143	0.111	0.288	0
